# Supplementary material for: Antagonization of Ghrelin Suppresses Muscle Protein Deposition by Altering Gut Microbiota and Serum Amino Acid Composition in a Pig Model
Source: Biology (Basel). 2022 May 30;11(6):840. doi: 10.3390/biology11060840 (PMC9220191; doi:10.3390/biology11060840)
Supplement: Supplementary file 1 [file biology-11-00840-s001.zip]

Archive with 1 entries (1 files):
- biology-1699111-supplementary.pdf
